# Supplementary material for: Third generation cephalosporins and piperacillin/tazobactam have distinct impacts on the microbiota of critically ill patients
Source: Sci Rep. 2021 Mar 31;11:7252. doi: 10.1038/s41598-021-85946-4 (PMC8012612; doi:10.1038/s41598-021-85946-4)
Supplement: Supplementary file 2 — Supplementary Table S1. [file 41598_2021_85946_MOESM2_ESM.xlsx]

## Sheet: A) Summary
Treatment Group	Number of samples
Endotracheal_3GC > 48 hrs	20
Endotracheal_3GC < 48 hrs	19
Endotracheal_control > 48 hrs	6
Endotracheal_control < 48 hrs	4
Endotracheal_TZP > 48 hrs	21
Endotracheal_TZP < 48 hrs	16
Perineal_3GC > 48 hrs	10
Perineal_3GC < 48 hrs	8
Perineal_control > 48 hrs	14
Perineal_control < 48 hrs	9
Perineal_TZP > 48 hrs	16
Perineal_TZP < 48 hrs	8
Faecal_3GC > 48 hrs	25
Faecal_3GC < 48 hrs	12
Faecal_control > 48 hrs	6
Faecal_control < 48 hrs	3
Faecal_TZP > 48 hrs	15
Faecal_TZP < 48 hrs	10

## Sheet: B) Endotracheal 
Treatment group	Patient ID	Day		Treatment group	Patient ID	Day		Treatment group	Patient ID	Day
Endotracheal-3GC	Nepean-1	1		Endotracheal-TZP	Westmead-2	1		Endotracheal-control	Nepean-5	1
Endotracheal-3GC	Nepean-1	3		Endotracheal-TZP	Westmead-2	3		Endotracheal-control	Nepean-5	3
Endotracheal-3GC	Nepean-1	7		Endotracheal-TZP	Westmead-2	5		Endotracheal-control	Westmead-12	1
Endotracheal-3GC	Nepean-10	1		Endotracheal-TZP	Westmead-2	7		Endotracheal-control	Westmead-12	3
Endotracheal-3GC	Nepean-10	3		Endotracheal-TZP	Westmead-3	1		Endotracheal-control	Westmead-24	1
Endotracheal-3GC	Nepean-11	1		Endotracheal-TZP	Westmead-3	3		Endotracheal-control	Westmead-24	3
Endotracheal-3GC	Nepean-11	3		Endotracheal-TZP	Westmead-3	7		Endotracheal-control	Westmead-24	5
Endotracheal-3GC	Nepean-11	6		Endotracheal-TZP	Westmead-5	1		Endotracheal-control	Westmead-25	1
Endotracheal-3GC	Nepean-12	1		Endotracheal-TZP	Westmead-5	3		Endotracheal-control	Westmead-25	3
Endotracheal-3GC	Nepean-12	3		Endotracheal-TZP	Westmead-6	1		Endotracheal-control	Westmead-25	5
Endotracheal-3GC	Nepean-13	1		Endotracheal-TZP	Westmead-6	3
Endotracheal-3GC	Nepean-13	3		Endotracheal-TZP	Westmead-7	1
Endotracheal-3GC	Nepean-2	1		Endotracheal-TZP	Westmead-7	3
Endotracheal-3GC	Nepean-2	3		Endotracheal-TZP	Westmead-7	5
Endotracheal-3GC	Nepean-21	1		Endotracheal-TZP	Westmead-7	7
Endotracheal-3GC	Nepean-21	3		Endotracheal-TZP	Westmead-8	1
Endotracheal-3GC	Nepean-6	1		Endotracheal-TZP	Westmead-8	3
Endotracheal-3GC	Nepean-6	3		Endotracheal-TZP	Westmead-8	5
Endotracheal-3GC	Nepean-6	5		Endotracheal-TZP	Westmead-10	1
Endotracheal-3GC	Nepean-7	1		Endotracheal-TZP	Westmead-10	3
Endotracheal-3GC	Nepean-7	3		Endotracheal-TZP	Westmead-23	1
Endotracheal-3GC	Nepean-7	6		Endotracheal-TZP	Westmead-23	3
Endotracheal-3GC	Nepean-8	1		Endotracheal-TZP	Westmead-23	5
Endotracheal-3GC	Nepean-8	3		Endotracheal-TZP	Westmead-28	1
Endotracheal-3GC	Nepean-8	7		Endotracheal-TZP	Westmead-28	3
Endotracheal-3GC	Nepean-9	1		Endotracheal-TZP	Westmead-34	1
Endotracheal-3GC	Nepean-9	3		Endotracheal-TZP	Westmead-34	3
Endotracheal-3GC	Westmead-15	1		Endotracheal-TZP	Nepean-19	1
Endotracheal-3GC	Westmead-15	3		Endotracheal-TZP	Nepean-19	3
Endotracheal-3GC	Westmead-20	1		Endotracheal-TZP	Nepean-3	1
Endotracheal-3GC	Westmead-20	3		Endotracheal-TZP	Nepean-3	3
Endotracheal-3GC	Westmead-21	1		Endotracheal-TZP	Nepean-4	1
Endotracheal-3GC	Westmead-27	1		Endotracheal-TZP	Nepean-4	3
Endotracheal-3GC	Westmead-27	3		Endotracheal-TZP	Nepean-14	1
Endotracheal-3GC	Westmead-33	1		Endotracheal-TZP	Nepean-14	3
Endotracheal-3GC	Westmead-33	5		Endotracheal-TZP	Nepean-15	1
Endotracheal-3GC	Westmead-33	7		Endotracheal-TZP	Nepean-15	3
Endotracheal-3GC	Westmead-35	1
Endotracheal-3GC	Westmead-35	3

## Sheet: C) Perineal
Treatment group	Patient ID	Day		Treatment group	Patient ID	Day		Treatment group	Patient ID	Day
Perineal-3GC	Westmead-13	5		Perineal-TZP	Westmead-10	1		Perineal-control	Westmead-12	1
Perineal-3GC	Westmead-13	7		Perineal-TZP	Westmead-10	3		Perineal-control	Westmead-12	3
Perineal-3GC	Westmead-15	1		Perineal-TZP	Westmead-10	5		Perineal-control	Westmead-12	7
Perineal-3GC	Westmead-15	3		Perineal-TZP	Westmead-10	7		Perineal-control	Westmead-14	1
Perineal-3GC	Westmead-19	3		Perineal-TZP	Westmead-11	1		Perineal-control	Westmead-16	1
Perineal-3GC	Westmead-20	1		Perineal-TZP	Westmead-11	3		Perineal-control	Westmead-18	1
Perineal-3GC	Westmead-21	1		Perineal-TZP	Westmead-17	1		Perineal-control	Westmead-18	3
Perineal-3GC	Westmead-21	3		Perineal-TZP	Westmead-17	3		Perineal-control	Westmead-18	5
Perineal-3GC	Westmead-27	1		Perineal-TZP	Westmead-23	1		Perineal-control	Westmead-18	7
Perineal-3GC	Westmead-27	3		Perineal-TZP	Westmead-23	7		Perineal-control	Westmead-22	1
Perineal-3GC	Westmead-29	1		Perineal-TZP	Westmead-28	1		Perineal-control	Westmead-22	3
Perineal-3GC	Westmead-31	1		Perineal-TZP	Westmead-28	3		Perineal-control	Westmead-24	1
Perineal-3GC	Westmead-31	3		Perineal-TZP	Westmead-3	3		Perineal-control	Westmead-24	3
Perineal-3GC	Westmead-33	1		Perineal-TZP	Westmead-3	5		Perineal-control	Westmead-24	5
Perineal-3GC	Westmead-33	3		Perineal-TZP	Westmead-3	7		Perineal-control	Westmead-25	1
Perineal-3GC	Westmead-33	5		Perineal-TZP	Westmead-30	1		Perineal-control	Westmead-25	3
Perineal-3GC	Westmead-33	7		Perineal-TZP	Westmead-30	3		Perineal-control	Westmead-25	5
Perineal-3GC	Westmead-35	1		Perineal-TZP	Westmead-30	5		Perineal-control	Westmead-25	7
				Perineal-TZP	Westmead-34	1		Perineal-control	Westmead-32	1
				Perineal-TZP	Westmead-34	3		Perineal-control	Westmead-32	3
				Perineal-TZP	Westmead-34	5		Perineal-control	Westmead-32	5
				Perineal-TZP	Westmead-34	7		Perineal-control	Westmead-32	7
				Perineal-TZP	Westmead-8	1		Perineal-control	Westmead-9	1
				Perineal-TZP	Westmead-8	3

## Sheet: D) Faecal
Treatment group	Patient ID	Day		Treatment group	Patient ID	Day		Treatment group	Patient ID	Day
Faecal-3GC	Nepean-1	1		Faecal-TZP	Nepean-14	1		Faecal-control	Nepean-28	1
Faecal-3GC	Nepean-1	3		Faecal-TZP	Nepean-14	3		Faecal-control	Nepean-28	3
Faecal-3GC	Nepean-1	5		Faecal-TZP	Nepean-15	1		Faecal-control	Nepean-40	1
Faecal-3GC	Nepean-1	7		Faecal-TZP	Nepean-15	2		Faecal-control	Nepean-5	1
Faecal-3GC	Nepean-10	2		Faecal-TZP	Nepean-15	3		Faecal-control	Nepean-5	3
Faecal-3GC	Nepean-10	3		Faecal-TZP	Nepean-22	1		Faecal-control	Nepean-5	5
Faecal-3GC	Nepean-13	2		Faecal-TZP	Nepean-22	5		Faecal-control	Westmead-12	3
Faecal-3GC	Nepean-13	4		Faecal-TZP	Nepean-22	11		Faecal-control	Westmead-12	5
Faecal-3GC	Nepean-13	5		Faecal-TZP	Nepean-33	2		Faecal-control	Westmead-25	5
Faecal-3GC	Nepean-2	1		Faecal-TZP	Nepean-33	4
Faecal-3GC	Nepean-2	3		Faecal-TZP	Nepean-37	1
Faecal-3GC	Nepean-2	5		Faecal-TZP	Nepean-37	2
Faecal-3GC	Nepean-2	7		Faecal-TZP	Nepean-4	3
Faecal-3GC	Nepean-21	1		Faecal-TZP	Westmead-10	1
Faecal-3GC	Nepean-21	3		Faecal-TZP	Westmead-10	3
Faecal-3GC	Nepean-25	1		Faecal-TZP	Westmead-3	1
Faecal-3GC	Nepean-25	3		Faecal-TZP	Westmead-3	3
Faecal-3GC	Nepean-6	4		Faecal-TZP	Westmead-3	7
Faecal-3GC	Nepean-6	6		Faecal-TZP	Westmead-34	3
Faecal-3GC	Nepean-6	7		Faecal-TZP	Westmead-34	5
Faecal-3GC	Nepean-7	1		Faecal-TZP	Westmead-5	1
Faecal-3GC	Nepean-7	2		Faecal-TZP	Westmead-5	3
Faecal-3GC	Nepean-7	6		Faecal-TZP	Westmead-7	1
Faecal-3GC	Nepean-8	4		Faecal-TZP	Westmead-7	5
Faecal-3GC	Nepean-8	7		Faecal-TZP	Westmead-7	7
Faecal-3GC	Nepean-9	1
Faecal-3GC	Nepean-9	3
Faecal-3GC	Nepean-9	7
Faecal-3GC	Westmead-15	1
Faecal-3GC	Westmead-21	3
Faecal-3GC	Westmead-27	3
Faecal-3GC	Westmead-33	1
Faecal-3GC	Westmead-33	3
Faecal-3GC	Westmead-33	5
Faecal-3GC	Westmead-33	7
Faecal-3GC	Westmead-35	1
Faecal-3GC	Westmead-35	5
