# Supplementary material for: Third generation cephalosporins and piperacillin/tazobactam have distinct impacts on the microbiota of critically ill patients
Source: Sci Rep. 2021 Mar 31;11:7252. doi: 10.1038/s41598-021-85946-4 (PMC8012612; doi:10.1038/s41598-021-85946-4)
Supplement: Supplementary file 3 — Supplementary Table S2. [file 41598_2021_85946_MOESM3_ESM.xlsx]

## Sheet: A) Endotracheal
3GC vs control
	Family	LDA score	P value
Higher in 3GC	Ruminococcaceae	4.4597	0.0380346
	Lachnospiraceae	4.25858	0.0284466
	Enterobacteriaceae	4.82959	0.00452729
	Bacteroidaceae	4.55481	0.0149362
Higher in control	Streptococcaceae	5.15456	0.00581982
TZP vs control
	Family	LDA score	P value
Higher in control	Streptococcaceae	5.12258	0.0297581
	Neisseriaceae	5.03915	0.03367

## Sheet: B) Perineal
3GC vs control
Higher in control	Family	LDA score	P value
	Staphylococcaceae	5.64243	0.0302813
TZP vs control
None

## Sheet: C) Fecal
3GC vs control
	Family	LDA score	P value
Higher in 3GC	Porphyromonadaceae	4.50922	0.0433081
Higher in control	Barnesiellaceae	4.47379	0.0479415
TZP vs control
None
